# Supplementary material for: Transcriptomic-Metabolomic Profiling in Mouse Lung Tissues Reveals Sex- and Strain-Based Differences
Source: Metabolites. 2022 Sep 30;12(10):932. doi: 10.3390/metabo12100932 (PMC9612261; doi:10.3390/metabo12100932)
Supplement: Supplementary file 1 [file metabolites-12-00932-s001.zip]

Archive with 1 entries (1 files):
- metabolites-1924425-supplementary.pdf
